# Supplementary material for: Exploration of Social Exclusion among Older Chinese Immigrants in the USA
Source: Int J Environ Res Public Health. 2023 Jan 31;20(3):2539. doi: 10.3390/ijerph20032539 (PMC9915086; doi:10.3390/ijerph20032539)
Supplement: Supplementary file 1 [file ijerph-20-02539-s001.zip]

Archive with 1 entries (1 files):
- ijerph-2142031-supplementary.pdf
